# Supplementary material for: ﻿The molecular phylogenetic position of Harpagocarpus (Polygonaceae) sheds new light on the infrageneric classification of Fagopyrum
Source: PhytoKeys. 2023 Feb 28;220:109–26. doi: 10.3897/phytokeys.220.97667 (PMC10209611; doi:10.3897/phytokeys.220.97667)
Supplement: XML Treatment for Fagopyrum [file phytokeys.220.97667-treatment1.xml]

<!DOCTYPE tp:taxon-treatment
  PUBLIC "-//TaxonX//DTD Taxonomic Treatment Publishing DTD v0 20100105//EN" "tax-treatment-NSO.dtd">
<tp:taxon-treatment xmlns:tp="http://www.plazi.org/taxpub"><tp:treatment-meta><kwd-group><label>Taxon classification</label><kwd>
                <named-content content-type="kingdom">Plantae</named-content>
              </kwd><kwd>
                <named-content content-type="order">Caryophyllales</named-content>
              </kwd><kwd>
                <named-content content-type="family">Polygonaceae</named-content>
              </kwd></kwd-group><mixed-citation publication-type="journal"><person-group><name><surname>Min</surname><given-names>Daozhang</given-names></name><name><surname>Shi</surname><given-names>Wei</given-names></name><name><surname>Dehshiri</surname><given-names>Mohammad Mehdi</given-names></name><name><surname>Gou</surname><given-names>Yuting</given-names></name><name><surname>Li</surname><given-names>Wei</given-names></name><name><surname>Zhang</surname><given-names>Kaixuan</given-names></name><name><surname>Zhou</surname><given-names>Meiliang</given-names></name><name><surname>Li</surname><given-names>Bo</given-names></name></person-group><article-title>﻿The molecular phylogenetic position of <italic><tp:taxon-name><tp:taxon-name-part taxon-name-part-type="genus" reg="Harpagocarpus">Harpagocarpus</tp:taxon-name-part></tp:taxon-name></italic> (<tp:taxon-name><tp:taxon-name-part taxon-name-part-type="family">Polygonaceae</tp:taxon-name-part></tp:taxon-name>) sheds new light on the infrageneric classification of <italic><tp:taxon-name><tp:taxon-name-part taxon-name-part-type="genus" reg="Fagopyrum">Fagopyrum</tp:taxon-name-part></tp:taxon-name></italic></article-title><source>PhytoKeys</source><day>28</day><month>02</month><year>2023</year><volume>220</volume><fpage>109</fpage><lpage>126</lpage><pub-id pub-id-type="doi">10.3897/phytokeys.220.97667</pub-id></mixed-citation></tp:treatment-meta><tp:nomenclature><label>﻿</label><tp:taxon-name>
              <object-id xmlns:xlink="http://www.w3.org/1999/xlink" content-type="arpha" xlink:type="simple">FF88D72C-2405-5FE1-8728-52CC750C8CBC</object-id>
              <tp:taxon-name-part taxon-name-part-type="genus" reg="Fagopyrum">Fagopyrum</tp:taxon-name-part>
            </tp:taxon-name><tp:taxon-authority>Mill., Gard. Dict. Abr.</tp:taxon-authority><tp:nomenclature-citation-list><tp:nomenclature-citation><tp:taxon-name>
                  <tp:taxon-name-part taxon-name-part-type="genus" reg="Fagopyrum">Fagopyrum</tp:taxon-name-part>
                </tp:taxon-name><comment>Mill., Gard. Dict. Abr., ed. 4, 495. 1754 [≡ <tp:taxon-name><tp:taxon-name-part taxon-name-part-type="genus" reg="Polygonum">Polygonum</tp:taxon-name-part><tp:taxon-name-part taxon-name-part-type="infraspecific-rank">sect.</tp:taxon-name-part><tp:taxon-name-part taxon-name-part-type="section" reg="Fagopyrum">Fagopyrum</tp:taxon-name-part></tp:taxon-name> (Mill.) Meisn., Monogr. Polyg. 43, 61. 1826.] – Type: <tp:taxon-name><tp:taxon-name-part taxon-name-part-type="genus" reg="Fagopyrum">Fagopyrum</tp:taxon-name-part><tp:taxon-name-part taxon-name-part-type="species" reg="esculentum">esculentum</tp:taxon-name-part></tp:taxon-name> Moench (≡ <tp:taxon-name><tp:taxon-name-part taxon-name-part-type="genus" reg="Polygonum">Polygonum</tp:taxon-name-part><tp:taxon-name-part taxon-name-part-type="species" reg="fagopyrum">fagopyrum</tp:taxon-name-part></tp:taxon-name> L.).</comment></tp:nomenclature-citation><tp:nomenclature-citation><tp:taxon-name>
                  <tp:taxon-name-part taxon-name-part-type="genus" reg="Harpagocarpus"/>
                </tp:taxon-name><comment>= <tp:taxon-name><tp:taxon-name-part taxon-name-part-type="genus" reg="Harpagocarpus">Harpagocarpus</tp:taxon-name-part></tp:taxon-name> Hutch. &amp; Dandy, Bull. Misc. Inform. Kew. 364. 1926 – Type: <tp:taxon-name><tp:taxon-name-part taxon-name-part-type="genus" reg="Harpagocarpus">Harpagocarpus</tp:taxon-name-part><tp:taxon-name-part taxon-name-part-type="species" reg="snowdenii">snowdenii</tp:taxon-name-part></tp:taxon-name> Hutch. &amp; Dandy [≡ <tp:taxon-name><tp:taxon-name-part taxon-name-part-type="genus" reg="Fagopyrum">Fagopyrum</tp:taxon-name-part><tp:taxon-name-part taxon-name-part-type="species" reg="snowdenii">snowdenii</tp:taxon-name-part></tp:taxon-name> (Hutch. &amp; Dandy) S.P.Hong]. </comment></tp:nomenclature-citation><tp:nomenclature-citation><tp:taxon-name>
                  <tp:taxon-name-part taxon-name-part-type="genus" reg="Parapteropyrum"/>
                </tp:taxon-name><comment>= <tp:taxon-name><tp:taxon-name-part taxon-name-part-type="genus" reg="Parapteropyrum">Parapteropyrum</tp:taxon-name-part></tp:taxon-name> A.J.Li, Acta Phytotax. Sin. 19: 330. 1981 – Type: <tp:taxon-name><tp:taxon-name-part taxon-name-part-type="genus" reg="Parapteropyrum">Parapteropyrum</tp:taxon-name-part><tp:taxon-name-part taxon-name-part-type="species" reg="tibeticum">tibeticum</tp:taxon-name-part></tp:taxon-name> A.J.Li [≡ <tp:taxon-name><tp:taxon-name-part taxon-name-part-type="genus" reg="Fagopyrum">Fagopyrum</tp:taxon-name-part><tp:taxon-name-part taxon-name-part-type="species" reg="tibeticum">tibeticum</tp:taxon-name-part></tp:taxon-name> (A.J.Li) Adr.Sanchez &amp; Jan.Burke]. </comment></tp:nomenclature-citation></tp:nomenclature-citation-list></tp:nomenclature></tp:taxon-treatment>
