# Supplementary material for: ﻿The molecular phylogenetic position of Harpagocarpus (Polygonaceae) sheds new light on the infrageneric classification of Fagopyrum
Source: PhytoKeys. 2023 Feb 28;220:109–26. doi: 10.3897/phytokeys.220.97667 (PMC10209611; doi:10.3897/phytokeys.220.97667)
Supplement: XML Treatment for Fagopyrum sect. Fagopyrum [file phytokeys.220.97667-treatment2.xml]

<!DOCTYPE tp:taxon-treatment
  PUBLIC "-//TaxonX//DTD Taxonomic Treatment Publishing DTD v0 20100105//EN" "tax-treatment-NSO.dtd">
<tp:taxon-treatment xmlns:tp="http://www.plazi.org/taxpub"><tp:treatment-meta><kwd-group><label>Taxon classification</label><kwd>
                <named-content content-type="kingdom">Plantae</named-content>
              </kwd><kwd>
                <named-content content-type="order">Caryophyllales</named-content>
              </kwd><kwd>
                <named-content content-type="family">Polygonaceae</named-content>
              </kwd></kwd-group><mixed-citation publication-type="journal"><person-group><name><surname>Min</surname><given-names>Daozhang</given-names></name><name><surname>Shi</surname><given-names>Wei</given-names></name><name><surname>Dehshiri</surname><given-names>Mohammad Mehdi</given-names></name><name><surname>Gou</surname><given-names>Yuting</given-names></name><name><surname>Li</surname><given-names>Wei</given-names></name><name><surname>Zhang</surname><given-names>Kaixuan</given-names></name><name><surname>Zhou</surname><given-names>Meiliang</given-names></name><name><surname>Li</surname><given-names>Bo</given-names></name></person-group><article-title>﻿The molecular phylogenetic position of <italic><tp:taxon-name><tp:taxon-name-part taxon-name-part-type="genus" reg="Harpagocarpus">Harpagocarpus</tp:taxon-name-part></tp:taxon-name></italic> (<tp:taxon-name><tp:taxon-name-part taxon-name-part-type="family">Polygonaceae</tp:taxon-name-part></tp:taxon-name>) sheds new light on the infrageneric classification of <italic><tp:taxon-name><tp:taxon-name-part taxon-name-part-type="genus" reg="Fagopyrum">Fagopyrum</tp:taxon-name-part></tp:taxon-name></italic></article-title><source>PhytoKeys</source><day>28</day><month>02</month><year>2023</year><volume>220</volume><fpage>109</fpage><lpage>126</lpage><pub-id pub-id-type="doi">10.3897/phytokeys.220.97667</pub-id></mixed-citation></tp:treatment-meta><tp:nomenclature><label>﻿</label><tp:taxon-name>
              <object-id xmlns:xlink="http://www.w3.org/1999/xlink" content-type="arpha" xlink:type="simple">850B40D3-92E3-59CF-91DB-28396A7F7AA5</object-id>
              <tp:taxon-name-part taxon-name-part-type="genus" reg="Fagopyrum">Fagopyrum</tp:taxon-name-part>
              <tp:taxon-name-part taxon-name-part-type="infraspecific-rank">sect.</tp:taxon-name-part>
              <tp:taxon-name-part taxon-name-part-type="section" reg="Fagopyrum">Fagopyrum</tp:taxon-name-part>
            </tp:taxon-name></tp:nomenclature><tp:treatment-sec sec-type="material" id="SECID0E4SBG"><title>Type.</title><p><italic><tp:taxon-name><tp:taxon-name-part taxon-name-part-type="genus" reg="Fagopyrum">Fagopyrum</tp:taxon-name-part><tp:taxon-name-part taxon-name-part-type="species" reg="esculentum">esculentum</tp:taxon-name-part></tp:taxon-name></italic> Moench. (≡ <italic><tp:taxon-name><tp:taxon-name-part taxon-name-part-type="genus" reg="Polygonum">Polygonum</tp:taxon-name-part><tp:taxon-name-part taxon-name-part-type="species" reg="fagopyrum">fagopyrum</tp:taxon-name-part></tp:taxon-name></italic> L.).</p></tp:treatment-sec><tp:treatment-sec sec-type="diagnosis" id="SECID0EZTBG"><title>Diagnosis.</title><p>This section is characterised by having large corymbose inflorescences with many branches and dense flowers and large achenes greatly exceeding the persistent perianth.</p></tp:treatment-sec><tp:treatment-sec sec-type="Species" id="SECID0E5TBG"><title>Species.</title><p><italic><tp:taxon-name><tp:taxon-name-part taxon-name-part-type="genus" reg="Fagopyrum">F.</tp:taxon-name-part><tp:taxon-name-part taxon-name-part-type="species" reg="dibotrys">dibotrys</tp:taxon-name-part></tp:taxon-name></italic>, <tp:taxon-name><tp:taxon-name-part taxon-name-part-type="genus" reg="Fagopyrum">F.</tp:taxon-name-part><tp:taxon-name-part taxon-name-part-type="species" reg="esculentum">esculentum</tp:taxon-name-part><tp:taxon-name-part taxon-name-part-type="infraspecific-rank">subsp.</tp:taxon-name-part><tp:taxon-name-part taxon-name-part-type="subspecies" reg="esculentum">esculentum</tp:taxon-name-part></tp:taxon-name>, <tp:taxon-name><tp:taxon-name-part taxon-name-part-type="genus" reg="Fagopyrum">F.</tp:taxon-name-part><tp:taxon-name-part taxon-name-part-type="species" reg="esculentum">esculentum</tp:taxon-name-part><tp:taxon-name-part taxon-name-part-type="infraspecific-rank">subsp.</tp:taxon-name-part><tp:taxon-name-part taxon-name-part-type="subspecies" reg="ancestrale">ancestrale</tp:taxon-name-part></tp:taxon-name>, <italic><tp:taxon-name><tp:taxon-name-part taxon-name-part-type="genus" reg="Fagopyrum">F.</tp:taxon-name-part><tp:taxon-name-part taxon-name-part-type="species" reg="homotropicum">homotropicum</tp:taxon-name-part></tp:taxon-name></italic> and <italic><tp:taxon-name><tp:taxon-name-part taxon-name-part-type="genus" reg="Fagopyrum">F.</tp:taxon-name-part><tp:taxon-name-part taxon-name-part-type="species" reg="tataricum">tataricum</tp:taxon-name-part></tp:taxon-name></italic>.</p></tp:treatment-sec><tp:treatment-sec sec-type="distribution" id="SECID0EHWBG"><title>Distribution.</title><p>Bhutan, India, Myanmar, Nepal, Pakistan, Thailand and Vietnam of southern and south-eastern Asia and southern and south-western China.</p></tp:treatment-sec></tp:taxon-treatment>
