# Supplementary material for: ﻿The molecular phylogenetic position of Harpagocarpus (Polygonaceae) sheds new light on the infrageneric classification of Fagopyrum
Source: PhytoKeys. 2023 Feb 28;220:109–26. doi: 10.3897/phytokeys.220.97667 (PMC10209611; doi:10.3897/phytokeys.220.97667)
Supplement: XML Treatment for Fagopyrum sect. Tibeticum [file phytokeys.220.97667-treatment3.xml]

<!DOCTYPE tp:taxon-treatment
  PUBLIC "-//TaxonX//DTD Taxonomic Treatment Publishing DTD v0 20100105//EN" "tax-treatment-NSO.dtd">
<tp:taxon-treatment xmlns:tp="http://www.plazi.org/taxpub"><tp:treatment-meta><kwd-group><label>Taxon classification</label><kwd>
                <named-content content-type="kingdom">Plantae</named-content>
              </kwd><kwd>
                <named-content content-type="order">Caryophyllales</named-content>
              </kwd><kwd>
                <named-content content-type="family">Polygonaceae</named-content>
              </kwd></kwd-group><mixed-citation publication-type="journal"><person-group><name><surname>Min</surname><given-names>Daozhang</given-names></name><name><surname>Shi</surname><given-names>Wei</given-names></name><name><surname>Dehshiri</surname><given-names>Mohammad Mehdi</given-names></name><name><surname>Gou</surname><given-names>Yuting</given-names></name><name><surname>Li</surname><given-names>Wei</given-names></name><name><surname>Zhang</surname><given-names>Kaixuan</given-names></name><name><surname>Zhou</surname><given-names>Meiliang</given-names></name><name><surname>Li</surname><given-names>Bo</given-names></name></person-group><article-title>﻿The molecular phylogenetic position of <italic><tp:taxon-name><tp:taxon-name-part taxon-name-part-type="genus" reg="Harpagocarpus">Harpagocarpus</tp:taxon-name-part></tp:taxon-name></italic> (<tp:taxon-name><tp:taxon-name-part taxon-name-part-type="family">Polygonaceae</tp:taxon-name-part></tp:taxon-name>) sheds new light on the infrageneric classification of <italic><tp:taxon-name><tp:taxon-name-part taxon-name-part-type="genus" reg="Fagopyrum">Fagopyrum</tp:taxon-name-part></tp:taxon-name></italic></article-title><source>PhytoKeys</source><day>28</day><month>02</month><year>2023</year><volume>220</volume><fpage>109</fpage><lpage>126</lpage><pub-id pub-id-type="doi">10.3897/phytokeys.220.97667</pub-id></mixed-citation></tp:treatment-meta><tp:nomenclature><label>﻿</label><tp:taxon-name>
              <object-id xmlns:xlink="http://www.w3.org/1999/xlink" content-type="arpha" xlink:type="simple">F19BE93D-AD33-51E9-8E0E-E79D27778999</object-id>
              <tp:taxon-name-part taxon-name-part-type="genus" reg="Fagopyrum">Fagopyrum</tp:taxon-name-part>
              <tp:taxon-name-part taxon-name-part-type="infraspecific-rank">sect.</tp:taxon-name-part>
              <tp:taxon-name-part taxon-name-part-type="section" reg="Tibeticum">Tibeticum</tp:taxon-name-part>
              <object-id xmlns:xlink="http://www.w3.org/1999/xlink" content-type="ipni" xlink:type="simple">urn:lsid:ipni.org:names:77315008-1</object-id>
            </tp:taxon-name><tp:taxon-authority>Bo Li &amp; M.L.Zhou</tp:taxon-authority><tp:taxon-status xmlns:xlink="http://www.w3.org/1999/xlink" xlink:type="simple">sect.
              nov.</tp:taxon-status></tp:nomenclature><tp:treatment-sec sec-type="material" id="SECID0EAYBG"><title>Type.</title><p><italic><tp:taxon-name><tp:taxon-name-part taxon-name-part-type="genus" reg="Fagopyrum">Fagopyrum</tp:taxon-name-part><tp:taxon-name-part taxon-name-part-type="species" reg="tibeticum">tibeticum</tp:taxon-name-part></tp:taxon-name></italic> (A.J.Li) Adr. Sanchez &amp; Jan. Burke (≡ <italic><tp:taxon-name><tp:taxon-name-part taxon-name-part-type="genus" reg="Parapteropyrum">Parapteropyrum</tp:taxon-name-part><tp:taxon-name-part taxon-name-part-type="species" reg="tibeticum">tibeticum</tp:taxon-name-part></tp:taxon-name></italic> A.J.Li).</p></tp:treatment-sec><tp:treatment-sec sec-type="diagnosis" id="SECID0E3YBG"><title>Diagnosis.</title><p>The new section is characterised by having raceme-like inflorescences with sparse flowers, large achenes with appurtenances (wings or setae) along the ribs and greatly exceeding the perianth and persistent perianth accrescent in fruit.</p></tp:treatment-sec><tp:treatment-sec sec-type="Species" id="SECID0EBZBG"><title>Species.</title><p><italic><tp:taxon-name><tp:taxon-name-part taxon-name-part-type="genus" reg="Fagopyrum">F.</tp:taxon-name-part><tp:taxon-name-part taxon-name-part-type="species" reg="snowdenii">snowdenii</tp:taxon-name-part></tp:taxon-name></italic> and <italic><tp:taxon-name><tp:taxon-name-part taxon-name-part-type="genus" reg="Fagopyrum">F.</tp:taxon-name-part><tp:taxon-name-part taxon-name-part-type="species" reg="tibeticum">tibeticum</tp:taxon-name-part></tp:taxon-name></italic>.</p></tp:treatment-sec><tp:treatment-sec sec-type="distribution" id="SECID0E4ZBG"><title>Distribution.</title><p>Cameroon, Kenya, Rwanda, Tanzania and Uganda of Africa (<italic><tp:taxon-name><tp:taxon-name-part taxon-name-part-type="genus" reg="Fagopyrum">F.</tp:taxon-name-part><tp:taxon-name-part taxon-name-part-type="species" reg="snowdenii">snowdenii</tp:taxon-name-part></tp:taxon-name></italic>) and Tibet of south-western China (<italic><tp:taxon-name><tp:taxon-name-part taxon-name-part-type="genus" reg="Fagopyrum">F.</tp:taxon-name-part><tp:taxon-name-part taxon-name-part-type="species" reg="tibeticum">tibeticum</tp:taxon-name-part></tp:taxon-name></italic>).</p></tp:treatment-sec></tp:taxon-treatment>
