# Supplementary material for: ﻿The molecular phylogenetic position of Harpagocarpus (Polygonaceae) sheds new light on the infrageneric classification of Fagopyrum
Source: PhytoKeys. 2023 Feb 28;220:109–26. doi: 10.3897/phytokeys.220.97667 (PMC10209611; doi:10.3897/phytokeys.220.97667)
Supplement: XML Treatment for Fagopyrum sect. Urophyllum [file phytokeys.220.97667-treatment4.xml]

<!DOCTYPE tp:taxon-treatment
  PUBLIC "-//TaxonX//DTD Taxonomic Treatment Publishing DTD v0 20100105//EN" "tax-treatment-NSO.dtd">
<tp:taxon-treatment xmlns:tp="http://www.plazi.org/taxpub"><tp:treatment-meta><kwd-group><label>Taxon classification</label><kwd>
                <named-content content-type="kingdom">Plantae</named-content>
              </kwd><kwd>
                <named-content content-type="order">Caryophyllales</named-content>
              </kwd><kwd>
                <named-content content-type="family">Polygonaceae</named-content>
              </kwd></kwd-group><mixed-citation publication-type="journal"><person-group><name><surname>Min</surname><given-names>Daozhang</given-names></name><name><surname>Shi</surname><given-names>Wei</given-names></name><name><surname>Dehshiri</surname><given-names>Mohammad Mehdi</given-names></name><name><surname>Gou</surname><given-names>Yuting</given-names></name><name><surname>Li</surname><given-names>Wei</given-names></name><name><surname>Zhang</surname><given-names>Kaixuan</given-names></name><name><surname>Zhou</surname><given-names>Meiliang</given-names></name><name><surname>Li</surname><given-names>Bo</given-names></name></person-group><article-title>﻿The molecular phylogenetic position of <italic><tp:taxon-name><tp:taxon-name-part taxon-name-part-type="genus" reg="Harpagocarpus">Harpagocarpus</tp:taxon-name-part></tp:taxon-name></italic> (<tp:taxon-name><tp:taxon-name-part taxon-name-part-type="family">Polygonaceae</tp:taxon-name-part></tp:taxon-name>) sheds new light on the infrageneric classification of <italic><tp:taxon-name><tp:taxon-name-part taxon-name-part-type="genus" reg="Fagopyrum">Fagopyrum</tp:taxon-name-part></tp:taxon-name></italic></article-title><source>PhytoKeys</source><day>28</day><month>02</month><year>2023</year><volume>220</volume><fpage>109</fpage><lpage>126</lpage><pub-id pub-id-type="doi">10.3897/phytokeys.220.97667</pub-id></mixed-citation></tp:treatment-meta><tp:nomenclature><label>﻿</label><tp:taxon-name>
              <object-id xmlns:xlink="http://www.w3.org/1999/xlink" content-type="arpha" xlink:type="simple">17A4EA9A-7716-56A5-86E2-3A8FEE18EF91</object-id>
              <tp:taxon-name-part taxon-name-part-type="genus" reg="Fagopyrum">Fagopyrum</tp:taxon-name-part>
              <tp:taxon-name-part taxon-name-part-type="infraspecific-rank">sect.</tp:taxon-name-part>
              <tp:taxon-name-part taxon-name-part-type="section" reg="Urophyllum">Urophyllum</tp:taxon-name-part>
              <object-id xmlns:xlink="http://www.w3.org/1999/xlink" content-type="ipni" xlink:type="simple">urn:lsid:ipni.org:names:77315009-1</object-id>
            </tp:taxon-name><tp:taxon-authority>Bo Li &amp; M.L.Zhou</tp:taxon-authority><tp:taxon-status xmlns:xlink="http://www.w3.org/1999/xlink" xlink:type="simple">sect. nov.</tp:taxon-status></tp:nomenclature><tp:treatment-sec sec-type="material" id="SECID0EN3BG"><title>Type.</title><p><italic><tp:taxon-name><tp:taxon-name-part taxon-name-part-type="genus" reg="Fagopyrum">Fagopyrum</tp:taxon-name-part><tp:taxon-name-part taxon-name-part-type="species" reg="urophyllum">urophyllum</tp:taxon-name-part></tp:taxon-name></italic> (Bureau &amp; Franch.) H.Gross (≡ <italic><tp:taxon-name><tp:taxon-name-part taxon-name-part-type="genus" reg="Polygonum">Polygonum</tp:taxon-name-part><tp:taxon-name-part taxon-name-part-type="species" reg="urophyllum">urophyllum</tp:taxon-name-part></tp:taxon-name></italic> Bureau &amp; Franch.).</p></tp:treatment-sec><tp:treatment-sec sec-type="diagnosis" id="SECID0EJ4BG"><title>Diagnosis.</title><p>This new section is characterised by having raceme-like, spicate, capitate or paniculate inflorescences with mostly sparse or rarely dense flowers and achenes completely enclosed in the persistent perianth.</p></tp:treatment-sec><tp:treatment-sec sec-type="Species" id="SECID0EO4BG"><title>Species.</title><p><italic><tp:taxon-name><tp:taxon-name-part taxon-name-part-type="genus" reg="Fagopyrum">F.</tp:taxon-name-part><tp:taxon-name-part taxon-name-part-type="species" reg="callianthum">callianthum</tp:taxon-name-part></tp:taxon-name></italic> Ohnishi, <italic><tp:taxon-name><tp:taxon-name-part taxon-name-part-type="genus" reg="Fagopyrum">F.</tp:taxon-name-part><tp:taxon-name-part taxon-name-part-type="species" reg="capillatum">capillatum</tp:taxon-name-part></tp:taxon-name></italic> Ohnishi, <italic><tp:taxon-name><tp:taxon-name-part taxon-name-part-type="genus" reg="Fagopyrum">F.</tp:taxon-name-part><tp:taxon-name-part taxon-name-part-type="species" reg="caudatum">caudatum</tp:taxon-name-part></tp:taxon-name></italic> (Sam.) A.J.Li, <italic><tp:taxon-name><tp:taxon-name-part taxon-name-part-type="genus" reg="Fagopyrum">F.</tp:taxon-name-part><tp:taxon-name-part taxon-name-part-type="species" reg="crispatifolium">crispatifolium</tp:taxon-name-part></tp:taxon-name></italic> J.L.Liu, <italic><tp:taxon-name><tp:taxon-name-part taxon-name-part-type="genus" reg="Fagopyrum">F.</tp:taxon-name-part><tp:taxon-name-part taxon-name-part-type="species" reg="densovillosum">densovillosum</tp:taxon-name-part></tp:taxon-name></italic> J.L.Liu, <italic><tp:taxon-name><tp:taxon-name-part taxon-name-part-type="genus" reg="Fagopyrum">F.</tp:taxon-name-part><tp:taxon-name-part taxon-name-part-type="species" reg="gilesii">gilesii</tp:taxon-name-part></tp:taxon-name></italic> (Hemsl.) Hedberg, <italic><tp:taxon-name><tp:taxon-name-part taxon-name-part-type="genus" reg="Fagopyrum">F.</tp:taxon-name-part><tp:taxon-name-part taxon-name-part-type="species" reg="gracilipedoides">gracilipedoides</tp:taxon-name-part></tp:taxon-name></italic> Ohsako &amp; Ohnishi, <italic><tp:taxon-name><tp:taxon-name-part taxon-name-part-type="genus" reg="Fagopyrum">F.</tp:taxon-name-part><tp:taxon-name-part taxon-name-part-type="species" reg="gracilipes">gracilipes</tp:taxon-name-part></tp:taxon-name></italic> (Hemsl.) Dammer, <italic><tp:taxon-name><tp:taxon-name-part taxon-name-part-type="genus" reg="Fagopyrum">F.</tp:taxon-name-part><tp:taxon-name-part taxon-name-part-type="species" reg="jinshaense">jinshaense</tp:taxon-name-part></tp:taxon-name></italic> Ohsako &amp; Ohnishi, <tp:taxon-name><tp:taxon-name-part taxon-name-part-type="genus" reg="Fagopyrum">F.</tp:taxon-name-part><tp:taxon-name-part taxon-name-part-type="species" reg="leptopodum">leptopodum</tp:taxon-name-part><tp:taxon-name-part taxon-name-part-type="basionym-authority">(Diels)</tp:taxon-name-part><tp:taxon-name-part taxon-name-part-type="authority">Hedberg</tp:taxon-name-part><tp:taxon-name-part taxon-name-part-type="infraspecific-rank">var.</tp:taxon-name-part><tp:taxon-name-part taxon-name-part-type="variety" reg="leptopodum">leptopodum</tp:taxon-name-part></tp:taxon-name>, <tp:taxon-name><tp:taxon-name-part taxon-name-part-type="genus" reg="Fagopyrum">F.</tp:taxon-name-part><tp:taxon-name-part taxon-name-part-type="species" reg="leptopodum">leptopodum</tp:taxon-name-part><tp:taxon-name-part taxon-name-part-type="infraspecific-rank">var.</tp:taxon-name-part><tp:taxon-name-part taxon-name-part-type="variety" reg="grossii">grossii</tp:taxon-name-part></tp:taxon-name> (Lévl.) Lauener &amp; D.K.Ferguson, <italic><tp:taxon-name><tp:taxon-name-part taxon-name-part-type="genus" reg="Fagopyrum">F.</tp:taxon-name-part><tp:taxon-name-part taxon-name-part-type="species" reg="lineare">lineare</tp:taxon-name-part></tp:taxon-name></italic> (Sam.) Haraldson, <italic><tp:taxon-name><tp:taxon-name-part taxon-name-part-type="genus" reg="Fagopyrum">F.</tp:taxon-name-part><tp:taxon-name-part taxon-name-part-type="species" reg="longistylum">longistylum</tp:taxon-name-part></tp:taxon-name></italic> M.L.Zhou &amp; Y.Tang, <italic><tp:taxon-name><tp:taxon-name-part taxon-name-part-type="genus" reg="Fagopyrum">F.</tp:taxon-name-part><tp:taxon-name-part taxon-name-part-type="species" reg="longzhoushanense">longzhoushanense</tp:taxon-name-part></tp:taxon-name></italic> J.R.Shao, <italic><tp:taxon-name><tp:taxon-name-part taxon-name-part-type="genus" reg="Fagopyrum">F.</tp:taxon-name-part><tp:taxon-name-part taxon-name-part-type="species" reg="luojishanense">luojishanense</tp:taxon-name-part></tp:taxon-name></italic> J.R.Shao, <italic><tp:taxon-name><tp:taxon-name-part taxon-name-part-type="genus" reg="Fagopyrum">F.</tp:taxon-name-part><tp:taxon-name-part taxon-name-part-type="species" reg="macrocarpum">macrocarpum</tp:taxon-name-part></tp:taxon-name></italic> Ohsako &amp; Ohnishi, <italic><tp:taxon-name><tp:taxon-name-part taxon-name-part-type="genus" reg="Fagopyrum">F.</tp:taxon-name-part><tp:taxon-name-part taxon-name-part-type="species" reg="pleioramosum">pleioramosum</tp:taxon-name-part></tp:taxon-name></italic> Ohnishi, <italic><tp:taxon-name><tp:taxon-name-part taxon-name-part-type="genus" reg="Fagopyrum">F.</tp:taxon-name-part><tp:taxon-name-part taxon-name-part-type="species" reg="pugense">pugense</tp:taxon-name-part></tp:taxon-name></italic> Y.Tang, <italic><tp:taxon-name><tp:taxon-name-part taxon-name-part-type="genus" reg="Fagopyrum">F.</tp:taxon-name-part><tp:taxon-name-part taxon-name-part-type="species" reg="qiangcai">qiangcai</tp:taxon-name-part></tp:taxon-name></italic> D.Q.Bai, <italic><tp:taxon-name><tp:taxon-name-part taxon-name-part-type="genus" reg="Fagopyrum">F.</tp:taxon-name-part><tp:taxon-name-part taxon-name-part-type="species" reg="rubifolium">rubifolium</tp:taxon-name-part></tp:taxon-name></italic> Ohsako &amp; Ohnishi, <italic><tp:taxon-name><tp:taxon-name-part taxon-name-part-type="genus" reg="Fagopyrum">F.</tp:taxon-name-part><tp:taxon-name-part taxon-name-part-type="species" reg="statice">statice</tp:taxon-name-part></tp:taxon-name></italic> H.Gross, <italic><tp:taxon-name><tp:taxon-name-part taxon-name-part-type="genus" reg="Fagopyrum">F.</tp:taxon-name-part><tp:taxon-name-part taxon-name-part-type="species" reg="urophyllum">urophyllum</tp:taxon-name-part></tp:taxon-name></italic> (Bureau &amp; Franch.) H.Gross, <italic><tp:taxon-name><tp:taxon-name-part taxon-name-part-type="genus" reg="Fagopyrum">F.</tp:taxon-name-part><tp:taxon-name-part taxon-name-part-type="species" reg="wenchuanense">wenchuanense</tp:taxon-name-part></tp:taxon-name></italic> J.R.Shao.</p></tp:treatment-sec><tp:treatment-sec sec-type="distribution" id="SECID0EEGAI"><title>Distribution.</title><p>Guizhou, Sichuan and Yunnan Provinces of southwest China.</p></tp:treatment-sec></tp:taxon-treatment>
